# Supplementary material for: Spatial organization and stochastic fluctuations of immune cells impact clinical responsiveness to immunotherapy in melanoma patients
Source: PNAS Nexus. 2024 Nov 26;3(12):pgae539. doi: 10.1093/pnasnexus/pgae539 (PMC11642613; doi:10.1093/pnasnexus/pgae539)
Supplement: pgae539_Supplementary_Data [file pgae539_supplementary_data.zip]

Archive with 14 entries (14 files):
- PNASNEXUS-PNASNEXUS-2024-00741-TR-s01.mov
- PNASNEXUS-PNASNEXUS-2024-00741-TR-s02.mov
- PNASNEXUS-PNASNEXUS-2024-00741-TR-s03.pdf
- PNASNEXUS-PNASNEXUS-2024-00741-TR-s05.pdf
- PNASNEXUS-PNASNEXUS-2024-00741-TR-s06.pdf
- PNASNEXUS-PNASNEXUS-2024-00741-TR-s07.pdf
- PNASNEXUS-PNASNEXUS-2024-00741-TR-s08.pdf
- PNASNEXUS-PNASNEXUS-2024-00741-TR-s09.docx
- PNASNEXUS-PNASNEXUS-2024-00741-TR-s10.docx
- PNASNEXUS-PNASNEXUS-2024-00741-TR-s11.docx
- PNASNEXUS-PNASNEXUS-2024-00741-TR-s12.docx
- PNASNEXUS-PNASNEXUS-2024-00741-TR-s13.docx
- PNASNEXUS-PNASNEXUS-2024-00741-TR-s14.docx
- PNAS_Nexus_Figure_S2_Updated.pdf
